# Supplementary material for: Circ-CSNK1G1 promotes cell proliferation, migration, invasion and glycolysis metabolism during triple-negative breast cancer progression by modulating the miR-28-5p/LDHA pathway
Source: Reprod Biol Endocrinol. 2022 Sep 15;20:138. doi: 10.1186/s12958-022-00998-z (PMC9476576; doi:10.1186/s12958-022-00998-z)
Supplement: Supplementary file 1 — Additional file 1. [file 12958_2022_998_MOESM1_ESM.xlsx]

## Sheet: fig.1
B
	Non-cancer	Tumor
	1.13	4.15
	1.56	4.1
	1.22	4.23
	2.33	3.95
	1.03	4.45
	1.68	3.45
	1.74	4.8
	1.48	5.3
	1.36	4.6
	0.85	4.7
	1.89	3.23
	0.73	4.2
	0.61	5.1
	0.35	4.4
	0.58	6
	0.26	3.33
	0.76	3.72
	0.89	2.93
	0.7	2.65
	1.16	2.89
	0.99	2.98
	1.62	4.12
	0.45	2.65
	0.95	2.49
	1.11	4.37
	0.74	4.66
	0.61	4.23
	1.85	4.65
	1.86	5
	1.97	5.26
	1.45	3.56
	1.41	4.69
	0.76	5.89
C
	MCF-10A			BT-474			MDA-MB-468			BT-549			MDA-MB-231			MCF-7
	1	1.09	0.91	1.51	1.63	1.45	1.89	2	1.75	2.56	2.76	2.43	2.86	2.98	2.7	3.56	3.69	3.4
D
	Months elapsed	Low expression	High expression
	55	0
	46	1
	52	0
	35	0
	33	1
	60	0
	39	1
	40	1
	25	0
	38	0
	60	0
	43	1
	58	0
	33	0
	60	0
	60	0
	58		0
	29		1
	52		0
	45		0
	9		1
	22		1
	54		0
	29		1
	15		1
	29		1
	35		1
	60		0
	15		1
	18		1
	12		1
	60		0
	7		1
E
		Mock			RNase R
	circ-CSNK1G1	1	1.06	0.94	0.9	0.95	0.84
	Linear CSNK1G1	1	1.12	0.88	0.31	0.36	0.25
F
		Mock			RNase R
	circ-CSNK1G1	1	1.1	0.9	0.87	0.93	0.8
	Linear CSNK1G1	1	1.08	0.92	0.25	0.32	0.2
G
		Nucleus			Cytoplasm
	circ-CSNK1G1	0.32	0.36	0.25	0.68	0.64	0.75
	U6	0.75	0.85	0.7	0.25	0.15	0.3
	GAPDH	0.35	0.39	0.3	0.65	0.61	0.7
H
		Nucleus			Cytoplasm
	circ-CSNK1G1	0.25	0.31	0.21	0.75	0.69	0.79
	U6	0.81	0.86	0.75	0.19	0.14	0.25
	GAPDH	0.3	0.35	0.25	0.7	0.65	0.75

## Sheet: fig.2
A
		si-NC			si-circ-CSNK1G1			vector			circ-CSNK1G1
	MDA-MB-231	1	1.09	0.91	0.4	0.48	0.33	1.01	1.09	0.95	6	7.2	5.1
	MCF-7	1	1.12	0.88	0.3	0.35	0.25	0.95	1.03	0.9	8.3	9.5	7.2
B
		si-NC			si-circ-CSNK1G1
	24h	0.44	0.48	0.4	0.35	0.42	0.3
	48h	0.98	1.06	0.9	0.55	0.62	0.47
	72h	1.45	1.56	1.32	0.72	0.79	0.65
C
		si-NC			si-circ-CSNK1G1
	24h	0.38	0.43	0.33	0.27	0.33	0.23
	48h	0.8	0.88	0.72	0.4	0.45	0.35
	72h	1.2	1.26	1.12	0.53	0.59	0.45
D
		si-NC			si-circ-CSNK1G1
	MDA-MB-231	136	149	122	70	78	61
	MCF-7	115	125	105	45	53	40
E
		si-NC			si-circ-CSNK1G1
	MDA-MB-231	7.5	8.2	6.5	17.5	18.6	16.3
	MCF-7	5.3	6.2	4.7	21.5	22.6	20.3
F
		si-NC			si-circ-CSNK1G1
	MDA-MB-231	126	138	105	62	68	55
	MCF-7	100	109	92	40	46	35
G
		si-NC			si-circ-CSNK1G1
	MDA-MB-231	145	159	135	75	86	67
	MCF-7	136	145	125	56	65	50
H
		vector			circ-CSNK1G1			circ-CSNK1G1+2-DG
	24h	0.45	0.43	0.33	0.63	0.73	0.54	0.51	0.57	0.45
	48h	0.85	0.88	0.72	1.32	1.45	1.24	0.98	1.08	0.9
	72h	1.25	1.26	1.12	1.96	2.15	1.82	1.55	1.62	1.43
I
		vector			circ-CSNK1G1			circ-CSNK1G1+2-DG
	24h	0.4	0.45	0.35	0.55	0.61	0.5	0.45	0.5	0.41
	48h	0.75	0.82	0.7	1.3	1.38	1.2	0.9	0.98	0.81
	72h	1.1	1.2	1.03	1.82	1.96	1.75	1.32	1.38	1.25
J
		si-NC			si-circ-CSNK1G1
	MDA-MB-231	1	1.1	0.9	0.39	0.45	0.33
	MCF-7	1	1.15	0.85	0.3	0.35	0.28
K
		si-NC			si-circ-CSNK1G1
	MDA-MB-231	1	1.08	0.92	0.6	0.65	0.55
	MCF-7	1	1.06	0.94	0.52	0.6	0.45
L
		si-NC			si-circ-CSNK1G1
	MDA-MB-231	1	1.08	0.92	0.5	0.56	0.43
	MCF-7	1	1.11	0.89	0.43	0.5	0.37

## Sheet: fig.3
A
	sh-NC			sh-circ-CSNK1G1
	1	1.06	0.94	0.3	0.35	0.25
B
		sh-NC			sh-circ-CSNK1G1
	8	160	210	110	143	180	110
	11	190	250	130	155	190	110
	14	270	350	220	180	230	110
	17	390	480	320	220	280	170
	20	530	610	450	280	350	220
	23	720	820	630	350	430	260
C
	sh-NC			sh-circ-CSNK1G1
	840	890	750	370	450	320
D
	sh-NC			sh-circ-CSNK1G1
	1	1.15	0.85	0.45	0.56	0.37

## Sheet: fig.4
B
		miR-NC			miR-28-5p
	WT-circ-CSNK1G1	1	1.06	0.94	0.32	0.38	0.27
	MUT-circ-CSNK1G1	1	1.09	0.91	1.01	1.06	0.95
C
		miR-NC			miR-28-5p
	WT-circ-CSNK1G1	1	1.15	0.85	0.25	0.3	0.47
	MUT-circ-CSNK1G1	1	1.12	0.88	0.99	1.06	0.9
D
	Non-cancer	Tumor
	3.1	1.03
	3.2	1.06
	2.59	1.25
	3.46	1.69
	3.55	1.05
	2.89	1.12
	4.25	0.89
	3.35	1.38
	2.22	1.61
	2.79	1
	3.4	1.43
	4.55	1.4
	3.3	0.82
	4.68	0.74
	5.3	0.96
	6.35	2.11
	6.23	1.89
	5.68	0.98
	6.11	2.12
	5.78	1.89
	2.6	1.42
	3.9	0.67
	4.68	1.85
	4.26	1.75
	4.19	1.63
	4	2.05
	4.2	1.22
	4.1	1
	4.11	0.22
	4	0.33
	2.4	0.63
	2.55	0.98
	3.33	0.36
E
	MCF-10A			MDA-MB-231			MCF-7
	1	1.07	0.93	0.53	0.59	0.45	0.37	0.45	0.32
F
	circ_CSNK1G1	miR-28-5p
	4.15	1.03
	4.1	1.06
	4.23	1.25
	3.95	1.69
	4.45	1.05
	3.45	1.12
	4.8	0.89
	5.3	1.38
	4.6	1.61
	4.7	1
	3.23	1.43
	4.2	1.4
	5.1	0.82
	4.4	0.74
	6	0.96
	3.33	2.11
	3.72	1.89
	2.93	0.98
	2.65	2.12
	2.89	1.89
	2.98	1.42
	4.12	0.67
	2.65	1.85
	2.49	1.75
	4.37	1.63
	4.66	2.05
	4.23	1.22
	4.65	1
	5	0.22
	5.26	0.33
	3.56	0.63
	4.69	0.98
	5.89	0.36
G
		si-NC			si-circ-CSNK1G1			vector			circ-CSNK1G1
	MDA-MB-231	1	1.08	0.92	1.96	2.09	1.8	1.01	1.09	0.92	0.45	0.52	0.4
	MCF-7	1	1.1	0.9	2.33	2.46	2.2	0.95	1.03	0.9	0.35	0.41	0.3

## Sheet: fig.5
A
		si-NC			si-circ-CSNK1G1			si-circ-CSNK1G1+anti-miR-NC			si-circ-CSNK1G1+anti-miR-28-5p
	MDA-MB-231	1	1.13	0.97	1.96	2.09	1.8	2.01	2.15	1.83	1.29	1.39	1.2
	MCF-7	1	1.07	0.93	2.33	2.46	2.2	2.27	2.39	2.1	1.4	1.49	1.29
B
		si-NC			si-circ-CSNK1G1			si-circ-CSNK1G1+anti-miR-NC			si-circ-CSNK1G1+anti-miR-28-5p
	24h	0.44	0.5	0.38	0.35	0.42	0.3	0.33	0.38	0.28	0.4	0.45	0.35
	48h	1	1.06	0.93	0.55	0.62	0.47	0.51	0.59	0.43	0.85	0.93	0.8
	72h	1.45	1.56	1.32	0.72	0.79	0.65	0.7	0.77	0.63	1.21	1.26	1.16
C
		si-NC			si-circ-CSNK1G1			si-circ-CSNK1G1+anti-miR-NC			si-circ-CSNK1G1+anti-miR-28-5p
	24h	0.38	0.45	0.33	0.27	0.33	0.23	0.25	0.3	0.2	0.32	0.36	0.28
	48h	0.8	0.85	0.75	0.4	0.45	0.35	0.37	0.42	0.33	0.65	0.71	0.6
	72h	1.2	1.26	1.12	0.53	0.59	0.45	0.5	0.59	0.43	0.96	1.03	0.9
D
		si-NC			si-circ-CSNK1G1			si-circ-CSNK1G1+anti-miR-NC			si-circ-CSNK1G1+anti-miR-28-5p
	MDA-MB-231	102	112	95	52	63	43	50	59	43	82	89	73
	MCF-7	89	96	80	35	42	30	38	45	30	73	80	63
E
		si-NC			si-circ-CSNK1G1			si-circ-CSNK1G1+anti-miR-NC			si-circ-CSNK1G1+anti-miR-28-5p
	MDA-MB-231	6.3	7.2	5.5	17.5	18.6	16.3	17	18	16	11.6	12.8	10.5
	MCF-7	5.3	6.2	4.7	21.5	22.6	20.3	21	22.3	19.6	12.8	13.6	11.8
F
		si-NC			si-circ-CSNK1G1			si-circ-CSNK1G1+anti-miR-NC			si-circ-CSNK1G1+anti-miR-28-5p
	MDA-MB-231	128	139	113	65	76	53	60	69	50	101	113	90
	MCF-7	98	112	90	40	46	35	43	51	35	80	89	72
G
		si-NC			si-circ-CSNK1G1			si-circ-CSNK1G1+anti-miR-NC			si-circ-CSNK1G1+anti-miR-28-5p
	MDA-MB-231	146	159	132	75	86	65	71	79	60	110	123	100
	MCF-7	120	135	106	50	65	42	47	55	40	96	106	90
H
		si-NC			si-circ-CSNK1G1			si-circ-CSNK1G1+anti-miR-NC			si-circ-CSNK1G1+anti-miR-28-5p
	MDA-MB-231	1	1.1	0.9	0.39	0.45	0.33	0.42	0.5	0.35	0.8	0.88	0.73
	MCF-7	1	1.12	0.88	0.3	0.35	0.28	0.31	0.36	0.27	0.75	0.82	0.7
I
		si-NC			si-circ-CSNK1G1			si-circ-CSNK1G1+anti-miR-NC			si-circ-CSNK1G1+anti-miR-28-5p
	MDA-MB-231	1	1.1	0.9	0.6	0.65	0.55	0.58	0.65	0.52	0.9	0.95	0.83
	MCF-7	1	1.08	0.92	0.52	0.6	0.45	0.53	0.6	0.47	0.83	0.88	0.75
J
		si-NC			si-circ-CSNK1G1			si-circ-CSNK1G1+anti-miR-NC			si-circ-CSNK1G1+anti-miR-28-5p
	MDA-MB-231	1	1.1	0.9	0.5	0.56	0.43	0.53	0.62	0.47	0.85	0.91	0.78
	MCF-7	1	1.06	0.94	0.43	0.5	0.37	0.4	0.46	0.35	0.76	0.8	0.7

## Sheet: fig.6
B
		miR-NC			miR-28-5p
	LDHA 3'UTR-WT	1	1.09	0.91	0.28	0.35	0.22
	LDHA 3'UTR-MUT	1	1.07	0.93	0.98	1.03	0.92
C
		miR-NC			miR-28-5p
	LDHA 3'UTR-WT	1	1.15	0.85	0.45	0.5	0.4
	LDHA 3'UTR-MUT	1	1.07	0.93	1.05	1.12	0.98
D
	Non-cancer	Tumor
	0.45	2.85
	0.86	2.98
	1.55	3.35
	1.32	3.27
	1	3.35
	0.55	3.15
	1.22	3.68
	1.34	2.66
	1.63	2.26
	0.27	1.4
	0.56	2.18
	0.74	1.96
	0.88	3.45
	0.45	4.13
	0.68	3.57
	0.6	1.86
	0.8	3.66
	0.37	3.46
	0.52	2.1
	1.47	3.65
	1.52	4.33
	1.2	3.77
	1.75	1.88
	0.81	3.13
	0.98	3.32
	1.07	1.75
	1.22	3.55
	0.24	2.22
	0.53	4
	0.63	4.5
	0.96	4.1
	1.14	3.5
	0.85	4.57
E
	Non-cancer			Tumor
	1	1.1	0.9	2.45	2.59	2.3
F
	MCF-10A			MDA-MB-231			MCF-7
	1	1.07	0.93	1.96	2.12	1.8	2.69	2.89	2.45
G
	miR-28-5p	LDHA
	1.03	2.85
	1.06	2.98
	1.25	3.35
	1.69	3.27
	1.05	3.35
	1.12	3.15
	0.89	3.68
	1.38	2.66
	1.61	2.26
	1	1.4
	1.43	2.18
	1.4	1.96
	0.82	3.45
	0.74	4.13
	0.96	3.57
	2.11	1.86
	1.89	3.66
	0.98	3.46
	2.12	2.1
	1.89	3.65
	1.42	4.33
	0.67	3.77
	1.85	1.88
	1.75	3.13
	1.63	3.32
	2.05	1.75
	1.22	3.55
	1	2.22
	0.22	4
	0.33	4.5
	0.63	4.1
	0.98	3.5
	0.36	4.57
H
		miR-NC			miR-28-5p			anti-miR-NC			anti-miR-28-5p
	MDA-MB-231	1	1.12	0.88	3.12	3.29	3	0.95	1.04	0.88	0.25	0.3	0.2
	MCF-7	1	1.09	0.91	2.36	2.49	2.2	1.02	1.08	0.96	0.35	0.4	0.28
I
		miR-NC			miR-28-5p			anti-miR-NC			anti-miR-28-5p
	MDA-MB-231	1	1.1	0.9	0.5	0.59	0.43	1	1.05	0.95	1.89	2.02	1.7
	MCF-7	1	1.07	0.93	0.35	0.42	0.3	0.96	1.05	0.9	2.45	2.56	2.3

## Sheet: fig.7
A
		miR-NC			miR-28-5p			miR-28-5p+vector			miR-28-5p+LDHA
	MDA-MB-231	1	1.1	0.9	0.47	0.56	0.4	0.45	0.53	0.37	0.8	0.86	0.73
	MCF-7	1	1.04	0.96	0.4	0.45	0.35	0.39	0.45	0.35	0.84	0.89	0.8
B
		miR-NC			miR-28-5p			miR-28-5p+vector			miR-28-5p+LDHA
	24h	0.5	0.56	0.45	0.33	0.38	0.28	0.35	0.39	0.3	0.43	0.46	0.39
	48h	0.98	1.08	0.92	0.5	0.58	0.43	0.53	0.59	0.45	0.8	0.86	0.75
	72h	1.45	1.58	1.38	0.7	0.78	0.62	0.74	0.79	0.68	1.15	1.26	1.1
C
		miR-NC			miR-28-5p			miR-28-5p+vector			miR-28-5p+LDHA
	24h	0.32	0.36	0.28	0.25	0.3	0.2	0.23	0.27	0.19	0.29	0.33	0.25
	48h	0.65	0.73	0.6	0.33	0.37	0.28	0.3	0.35	0.25	0.55	0.6	0.5
	72h	0.96	1.05	0.9	0.42	0.46	0.389	0.4	0.48	0.33	0.85	0.92	0.8
D
		miR-NC			miR-28-5p			miR-28-5p+vector			miR-28-5p+LDHA
	MDA-MB-231	111	123	101	55	63	45	52	59	43	93	103	83
	MCF-7	106	118	93	45	53	38	49	56	42	86	95	76
E
		miR-NC			miR-28-5p			miR-28-5p+vector			miR-28-5p+LDHA
	MDA-MB-231	5.8	6.7	4.8	18.6	20	16.5	19	20.3	18.5	11.5	12.9	10.5
	MCF-7	7.3	7.9	6.5	23.2	24.5	22.1	22.5	23.5	21.6	13.6	15	12.5
F
		miR-NC			miR-28-5p			miR-28-5p+vector			miR-28-5p+LDHA
	MDA-MB-231	135	146	125	60	73	52	64	69	57	105	119	97
	MCF-7	142	159	132	50	59	43	53	59	46	112	126	101
G
		miR-NC			miR-28-5p			miR-28-5p+vector			miR-28-5p+LDHA
	MDA-MB-231	125	140	108	62	68	55	59	73	50	105	113	90
	MCF-7	120	129	107	45	53	40	48	55	40	96	106	90
H
		miR-NC			miR-28-5p			miR-28-5p+vector			miR-28-5p+LDHA
	MDA-MB-231	1	1.07	0.93	0.46	0.56	0.37	0.45	0.52	0.39	0.85	0.93	0.78
	MCF-7	1	1.12	0.88	0.35	0.45	0.28	0.34	0.4	0.28	0.8	0.85	0.72
I
		miR-NC			miR-28-5p			miR-28-5p+vector			miR-28-5p+LDHA
	MDA-MB-231	1	1.08	0.92	0.55	0.62	0.48	0.56	0.6	0.52	0.8	0.88	0.75
	MCF-7	1	1.15	0.85	0.45	0.52	0.39	0.43	0.5	0.37	0.86	0.92	0.8
J
		miR-NC			miR-28-5p			miR-28-5p+vector			miR-28-5p+LDHA
	MDA-MB-231	1	1.12	0.88	0.45	0.56	0.37	0.43	0.49	0.36	0.82	0.86	0.75
	MCF-7	1	1.09	0.91	0.49	0.55	0.42	0.51	0.59	0.42	0.84	0.9	0.78

## Sheet: fig.8
A
		si-NC			si-circ-CSNK1G1			si-circ-CSNK1G1+anti-miR-NC			si-circ-CSNK1G1+anti-miR-28-5p
	Mrna	1	1.06	0.94	0.4	0.48	0.32	0.38	0.45	0.33	0.8	0.85	0.73
		si-NC			si-circ-CSNK1G1			si-circ-CSNK1G1+anti-miR-NC			si-circ-CSNK1G1+anti-miR-28-5p
	protein	1	1.1	0.9	0.46	0.53	0.4	0.45	0.5	0.4	0.82	0.88	0.75
B
		si-NC			si-circ-CSNK1G1			si-circ-CSNK1G1+anti-miR-NC			si-circ-CSNK1G1+anti-miR-28-5p
	Mrna	1	1.12	0.88	0.35	0.43	0.28	0.38	0.46	0.3	0.78	0.85	0.7
		si-NC			si-circ-CSNK1G1			si-circ-CSNK1G1+anti-miR-NC			si-circ-CSNK1G1+anti-miR-28-5p
	protein	1	1.07	0.93	0.37	0.43	0.3	0.36	0.42	0.29	0.78	0.83	0.7
